# Supplementary material for: Duplicated network meta-analysis in advanced prostate cancer: a case study and recommendations for change
Source: Syst Rev. 2022 Dec 16;11:274. doi: 10.1186/s13643-022-02137-6 (PMC9755764; doi:10.1186/s13643-022-02137-6)
Supplement: Supplementary file 6 — Additional file 6. PRISMA NMA assessments for each included review. [file 13643_2022_2137_MOESM6_ESM.xlsx]

## Sheet: Sheet1
PRISMA NMA checklist
		Review name
Section/Topic	Item #	Messina	Aoun	Wallis	Vale	Kassem	Tan	Feyerabend	Sun	Mansourian	Hu
Methodology		Pairwise	ITC	ITC	MTC	ITC	MTC	MTC	Pairwise/ITC	MTC	Pairwise/ITC
EXTRA:Mentions PRISMA		û	û	ü	û (a)	ü	û	ü	û	û	û (b)		(a) Although constituent pairwise reviews did; (b) No, but at least mentions PICOS
TITLE
Title	1	û	û	ü	ü	ü	ü	ü	ü	ü	û
ABSTRACT
Structured summary	2	û	ü	ü	ü	ü	ü	ü	û (a)	û	û (b)		(a) Abstract contains relevant details but is not structured; (b) Abstract is structured but contains insufficient detail
INTRODUCTION
Rationale	3	û (a)	ü	ü	ü	ü	ü	ü	ü	ü	ü		(a) No rationale for (N)MA specifically
Objectives	4	ü	û	ü	û	ü (a)	ü	ü (b)	û	ü (c)	ü		(a-c) Only very simply though
EXTRA:Refs earlier NMAs		û	û	û	ü	ü	û	ü	ü	û	û (a)		(a) Only the Wallis review, which this claims to update
METHODS
Protocol and Registration	5	û	û	û	ü	û	û	û	ü	û	û
Eligibility criteria	6	û	ü (a)		ü	ü	ü	ü	ü	û (b)	ü		(a) Only very simply though; (b) Not clear enough; just says "RCTs involved in the treatment of [mHSPC]"
Information sources	7	û	ü	ü	ü	ü	ü	ü	ü	û (a)	ü		(a) Not clear enough; just says "electronic databases"
Search	8	û	ü (a)	ü	ü	ü	ü	ü	ü	û	ü (b)		(a) Only very simply though; (b) Only simply given here, but based on Wallis search
Study selection	9	û	ü	ü	ü	û	ü	ü	ü	û	û
Data collection process	10	û	ü	ü	ü	ü	ü	ü	ü	û	ü
Data items	11	û	û	û	ü (a)	ü	ü	ü	û (b)	û	û (c)		(a) Some info in this section only found in other pubs or in online protocol; (b-c) not explicitly enough
Geometry of the network	S1	NA	NA	NA	ü	NA	û	ü	NA	û	NA		NA = not a MTC, so geometry is not considered
Risk of bias within individual studies	12	û	û	ü (a)	ü (b)	û	û	û	ü (c)	ü (d)	ü		(a-d) No info on how it would be used in the analysis
Summary measures	13	û	ü	ü	ü	ü	ü	ü	ü	û (a)	ü		(a) Some info, but not clear enough, especially for e.g. rankings
Planned methods of analysis	14	ü (a)	ü (b)	ü	ü	ü (c)	ü	ü	ü (d)	û	ü (e)		(a-e) Fairly limited information
EXTRA: Handling of multi-arm trials specifically		û	û	û	ü	û	ü (a)	û	û	û	û		(a) Treatment comparisons that were reported from the same study were modeled using a correlated MVN model (on the logarithmic scale), with a correlation prior distributed uniformly on 0–0.95.
Assessment of consistency	S2	û	ü	û	ü	ü	û	û (a)	û	û	û		(a) But does state in Discussion that inconsistency may exist between STAMPEDE direct & indirect comparison data
Risk of bias across studies	15	û	ü	û	û	ü (a)	û	û	ü	û	û		(a) "transitivity"
Additional analyses	16	û	û	ü	ü	û	û	ü	ü	û	û (a)		(a) Only for the health-economic modelling
RESULTS
Study selection	17	û	û	ü	ü	ü	ü	ü	ü	û	û (a)		(a) Presumably based on Wallis, but no details given
Presentation of network structure	S3	û	û	û	ü	ü	û	ü	û	û	û
Summary of network geometry	S4	û	ü (a)	ü (b)	ü	ü	û	ü (c)	û	û	û		(a-c) Only very simply though
Study characteristics	18	û	ü (a)	ü	ü	ü	ü	ü	ü	û	û (b)		(a) Only very simply though; (b) Presumably based on Wallis, but no details given
Risk of bias within studies	19	NA	NA	ü	ü	NA	NA	ü	ü	û	ü		NA = not mentioned in methods.
Results of individual studies	20	û	ü	ü (a)	ü	û (b)	ü	ü	ü	û	ü		(a,b) not entirely clear/some inconsistencies
Synthesis of results	21	ü	û (a)	ü (c)	ü (d)	ü	ü (e)	ü	ü	û (b)	ü		(a-b) not a full synthesis; (c-e) including treatment rankings
Exploration for inconsistency	S5	NA	ü (a)	NA	ü	ü (b)	û	ü (c)	û	û	û		NA = no indirect analysis, or indirect only ==> inconsistency not possible; (a,b) but only just; no interpretation; (c) In discussion only
Risk of bias across studies	22	NA	ü	NA	NA	ü	NA	NA	û (a)	NA	NA		NA = not mentioned in methods. (a) mentioned in methods but not in results
Results of additional analyses	23	NA	NA	ü	ü	NA	NA	ü	ü	NA	NA		NA = not mentioned in methods.
DISCUSSION
Summary of evidence	24	ü	ü	ü	ü	ü	ü	ü	ü	ü	ü
Limitations	25	ü (a)	ü (e)	ü	ü	ü (b)	ü	ü (f)	ü (c)	û	ü (d)		(a-d) Only very simply though; (e-f) Mentions STAMPEDE control-arm overlap as a limitation
Conclusions	26	ü	ü	ü	ü	ü	ü	ü	ü	û	ü
FUNDING
Funding	27	ü (a)	ü (b)	ü (c)	ü	ü (d)	ü (e)	ü	ü	ü (f)	ü		(a-f) Simply states "no conflict"
